# Supplementary material for: A multiplex guide RNA expression system and its efficacy for plant genome engineering
Source: Plant Methods. 2020 Mar 12;16:37. doi: 10.1186/s13007-020-00580-x (PMC7069183; doi:10.1186/s13007-020-00580-x)
Supplement: Supplementary file 8 — Additional file 8. List of primers used in this study. [file 13007_2020_580_MOESM8_ESM.xlsx]

## Sheet: Additional file 1-pGRNA cloning
	Primer name	Sequence (5'-3')	Description
	pGRNA0-F1	CGTGGTTCGCGCGGTATCATTGCAGCA	pGRNA0 vector construction
	pGRNA0-F2	GCCCCTCGAGTTAATTAACTAGTGGATCCGAGCT
	pGRNA0-R1	ACCGCGCGAACCACGCTCACCGGCTCC
	pGRNA0-R1	TAATTAACTCGAGGGGCCCGTTATCGGGGAAGAA
	pGRNA-gRNA-F	GACCTCCGGAGTGGTCTCAGTTTTAGAGCTAGAA	Universal primer for pGRNA vector construction
	pGRNA-tRNA-R	GACCACTCCGGAGGTCTCTTGCACCAGCCGGGAA
	pGRNA1-tRNA-F	GCCAAGCTTCACCTGCGATTGATTGAACAAAGCACCAGTG	pGRNA1 vector construction
	pGRNA1-gRNA-R	GGGCCCCTCGAGCACCTGCCTTACTTAGCACCGACTCGGTGC
	pGRNA2-tRNA-F	GCCAAGCTTCACCTGCTAAGTAAGAACAAAGCACCAGTGGT	pGRNA2 vector construction
	pGRNA2-gRNA-R	GCCCCTCGAGCACCTGCAGCCAGCCGCACCGACTCGGTGC
	pGRNA3-tRNA-F	GCCAAGCTTCACCTGCGGCTGGCTAACAAAGCACCAGTGGT	pGRNA3 vector construction
	pGRNA3-gRNA-R	GCCCCTCGAGCACCTGCCTTCCTTCGCACCGACTCGGTGC
	pGRNA4-tRNA-F	GCCAAGCTTCACCTGCGAAGGAAGAACAAAGCACCAGTGGT	pGRNA4 vector construction
	pGRNA4-gRNA-R	GCCCCTCGAGCACCTGCAGCTAGCTGCACCGACTCGGTGC
	pGRNA5-tRNA-F	GCCAAGCTTCACCTGCAGCTAGCTAACAAAGCACCAGTGGT	pGRNA5 vector construction
	pGRNA5-gRNA-R	GCCCCTCGAGCACCTGCCTCGCTCGGCACCGACTCGGTGC
	pGRNAe-R1	TCAAACTGAGACCACTCCGGAGGTCTCTTGCACCAGCCGGGAA	Universal primer for pGRNAe vector construction
	pGRNAe-R2	GCCCCTCGAGCACCTGCTTTCAAACTGAGACCAC

## Sheet: Annealing primers
	Primer name	Sequence (5'-3')	Description
	pHAtC-NaEAH1,2-g10-F	GATTGTCTCAATGCAAAGAATGTT	Annealing primers for U6-AarI-gRNA scaffold cloning
	pHAtC-NaEAH1,2-g10-R	AAACAACATTCTTTGCATTGAGAC
	pHAtC-NaEAH1,2-g14-F	GATTGATTTGGGCAAGTACTCAAG
	pHAtC-NaEAH1,2-g14-R	AAACCTTGAGTACTTGCCCAAATC
	pHAtC-NaEAH1-g12-F	GATTGTCCGTTCAGATTCTTCTTC
	pHAtC-NaEAH1-g12-R	AAACGAAGAAGAATCTGAACGGAC
	pHAtC-NaEAH2-g13-F	GATTGTCCGGTCAGATTCTTCTTC
	pHAtC-NaEAH2-g13-R	AAACGAAGAAGAATCTGACCGGAC
	pHAtC-NaNE3a-g4-F	GATTGTTGAAGATACAATGAGGA
	pHAtC-NaNE3a-g4-R	AAACTCCTCATTGTATCTTCAAC
	pHAtC-NaNE3a-g5-F	GATTGTTGCAAGATCTGGAGAAGT
	pHAtC-NaNE3a-g5-R	AAACACTTCTCCAGATCTTGCAAC
	pHAtC-NaMYC3-g1-F	GATTGCCACAGTCGTCAAGAATGG
	pHAtC-NaMYC3-g1-R	AAACCCATTCTTGACGACTGTGGC
	pHAtC-NaMYC3-g2-F	GATTGTTATCTTATCTTGGGGCGA
	pHAtC-NaMYC3-g2-R	AAACTCGCCCCAAGATAAGATAAC
	pHAtC-NaNec5a5b-g20-F	GATTGGGCTATAAGAGGAGGTGG
	pHAtC-NaNec5a5b-g20-R	AAACCCACCTCCTCTTATAGCCC
	pHAtC-NaNEC5a5b-g21-F	GATTGCTTGCATGGAAAATCAAAT
	pHAtC-NaNEC5a5b-g21-R	AAACATTTGATTTTCCATGCAAGC
	pHAtC-NaNEC1a-g1-F	GATTGACCATATTATGGCTACCTT
	pHAtC-NaNEC1a-g1-R	AAACAAGGTAGCCATAATATGGTC
	pHAtC-NaNEC1a-g2-F	GATTGAAACAGTGGTGAAGGTGAA
	pHAtC-NaNEC1a-g2-R	AAACTTCACCTTCACCACTGTTTC
	pHAtC-NaAOC-g2-F	GATTGCAAAAGACTGTCAATTCCCT
	pHAtC-NaAOC-g2-R	AAACAGGGAATTGACAGTCTTTTGC
	pHAtC-NaAOC-g3-F	GATTGTAAAGGGGACAAGATCTCCA
	pHAtC-NaAOC-g3-R	AAACTGGAGATCTTGTCCCCTTTAC
	pHAtC-NaMYC2-g2-F	GATTGATTCCTTCAGCAAACGGCG
	pHAtC-NaMYC2-g2-R	AAACCGCCGTTTGCTGAAGGAATC
	pHAtC-NaMYC2-g3-F	GATTGAGTTCTGATCTCATGAACA
	pHAtC-NaMYC2-g3-R	AAACTGTTCATGAGATCAGAACTC
	pHAtC-NaNEC1c-g1-F	GATTGAATGACTAAGATAATTGTG
	pHAtC-NaNEC1c-g1-R	AAACCACAATTATCTTAGTCATTC
	pHAtC-NaNEC1c-g2-F	GATTGATCAAAGGAAGAACCAAA
	pHAtC-NaNEC1c-g2-R	AAACTTTGGTTCTTCCTTTGATC
	pHAtC-NaNEC1c-g3-F	GATTGGTTATTTACCTGCAGACT
	pHAtC-NaNEC1c-g3-R	AAACAGTCTGCAGGTAAATAACC
	pHAtC-NaCYC-g1-F	GATTGCTGTGAAAGGATAATGAA
	pHAtC-NaCYC-g1-R	AAACTTCATTATCCTTTCACAGC
	pHAtC-NaCYC-g2-F	GATTGTCATTGTGATAATTCCTCA
	pHAtC-NaCYC-g2-R	AAACTGAGGAATTATCACAATGAC
	pHAtC-NaVPS-g1-F	GATTGATTGTCAATGGAGAATGAA
	pHAtC-NaVPS-g1-R	AAACTTCATTCTCCATTGACAATC
	pHAtC-NaVPS-g6-F	GATTGCAACTTCTCTCCTAGTCTA
	pHAtC-NaVPS-g6-R	AAACTAGACTAGGAGAGAAGTTGC
	pHAtC-NaVPS-g11-F	GATTGTTCACAATATTATTGCCTG
	pHAtC-NaVPS-g11-R	AAACCAGGCAATAATATTGTGAAC
	pHAtC-tRNA-NaEAH1,2-g10-F	TGCATCTCAATGCAAAGAATGTT	Annealing primers for tRNA-AarI/BsaI-gRNA scaffold cloning
	pHAtC-tRNA-NaEAH1,2-g10-R	AAACAACATTCTTTGCATTGAGA
	pHAtC-tRNA-NaEAH1,2-g14-F	TGCAATTTGGGCAAGTACTCAAG
	pHAtC-tRNA-NaEAH1,2-g14-R	AAACCTTGAGTACTTGCCCAAAT
	pHAtC-tRNA-NaEAH1-g12-F	TGCATCCGTTCAGATTCTTCTTC
	pHAtC-tRNA-NaEAH1-g12-R	AAACGAAGAAGAATCTGAACGGA
	pHAtC-tRNA-NaEAH2-g13-F	TGCATCCGGTCAGATTCTTCTTC
	pHAtC-tRNA-NaEAH2-g13-R	AAACGAAGAAGAATCTGACCGGA
	pHAtC-tRNA-NaNE3a-g4-F	TGCAGTTGAAGATACAATGAGGA
	pHAtC-tRNA-NaNE3a-g4-R	AAACTCCTCATTGTATCTTCAAC
	pHAtC-tRNA-NaNE3a-g5-F	TGCATTGCAAGATCTGGAGAAGT
	pHAtC-tRNA-NaNE3a-g5-R	AAACACTTCTCCAGATCTTGCAA
	pHAtC-tRNA-NaMYC3-g1-F	TGCACCACAGTCGTCAAGAATGG
	pHAtC-tRNA-NaMYC3-g1-R	AAACCCATTCTTGACGACTGTGG
	pHAtC-tRNA-NaMYC3-g2-F	TGCATTATCTTATCTTGGGGCGA
	pHAtC-tRNA-NaMYC3-g2-R	AAACTCGCCCCAAGATAAGATAA
	pHAtC-tRNA-NaNec5a5b-g20-F	TGCAGGGCTATAAGAGGAGGTGG
	pHAtC-tRNA-NaNec5a5b-g20-R	AAACCCACCTCCTCTTATAGCCC
	pHAtC-tRNA-NaNEC5a5b-g21-F	TGCACTTGCATGGAAAATCAAAT
	pHAtC-tRNA-NaNEC5a5b-g21-R	AAACATTTGATTTTCCATGCAAG
	pHAtC-tRNA-NaNEC1a-g1-F	TGCAACCATATTATGGCTACCTT
	pHAtC-tRNA-NaNEC1a-g1-R	AAACAAGGTAGCCATAATATGGT
	pHAtC-tRNA-NaNEC1a-g2-F	TGCAAAACAGTGGTGAAGGTGAA
	pHAtC-tRNA-NaNEC1a-g2-R	AAACTTCACCTTCACCACTGTTT
	pHAtC-tRNA-NaAOC-g2-F	TGCACAAAAGACTGTCAATTCCCT
	pHAtC-tRNA-NaAOC-g2-R	AAACAGGGAATTGACAGTCTTTTG
	pHAtC-tRNA-NaAOC-g3-F	TGCATAAAGGGGACAAGATCTCCA
	pHAtC-tRNA-NaAOC-g3-R	AAACTGGAGATCTTGTCCCCTTTA
	pHAtC-tRNA-NaAOC-g4-F	TGCAAGCTCAATGAACGTGACCG
	pHAtC-tRNA-NaAOC-g4-R	AAACCGGTCACGTTCATTGAGCT
	pHAtC-tRNA-NaMYC2-g2-F	TGCAATTCCTTCAGCAAACGGCG
	pHAtC-tRNA-NaMYC2-g2-R	AAACCGCCGTTTGCTGAAGGAAT
	pHAtC-tRNA-NaMYC2-g3-F	TGCAAGTTCTGATCTCATGAACA
	pHAtC-tRNA-NaMYC2-g3-R	AAACTGTTCATGAGATCAGAACT
	pHAtC-tRNA-NaNEC1c-g1-F	TGCAAATGACTAAGATAATTGTG
	pHAtC-tRNA-NaNEC1c-g1-R	AAACCACAATTATCTTAGTCATT
	pHAtC-tRNA-NaNEC1c-g2-F	TGCAGATCAAAGGAAGAACCAAA
	pHAtC-tRNA-NaNEC1c-g3-F	TGCAGGTTATTTACCTGCAGACT
	pHAtC-tRNA-NaCYC-g1-F	TGCAGCTGTGAAAGGATAATGAA
	pHAtC-tRNA-NaCYC-g2-F	TGCATCATTGTGATAATTCCTCA
	pHAtC-tRNA-NaCYC-g2-R	AAACTGAGGAATTATCACAATGA
	pHAtC-tRNA-NaVPS-g1-F	TGCAATTGTCAATGGAGAATGAA
	pHAtC-tRNA-NaVPS-g1-R	AAACTTCATTCTCCATTGACAAT
	pHAtC-tRNA-NaVPS-g6-F	TGCACAACTTCTCTCCTAGTCTA
	pHAtC-tRNA-NaVPS-g6-R	AAACTAGACTAGGAGAGAAGTTG
	pHAtC-tRNA-NaVPS-g11-F	TGCATTCACAATATTATTGCCTG
	pHAtC-tRNA-NaVPS-g11-R	AAACCAGGCAATAATATTGTGAA

## Sheet: Targeted deep sequencing primer
	Primer name	Sequence (5'-3')
	NaEAH1-g10, 12, 14-F-1st	AACTCCAGTAGCCAAACCAA
	NaEAH1-g10, 12, 14-R-1st	GCTCCATTAGTTTTCCCAAT
	NaEAH1-g10, 12, 14-F-2nd	ACACTCTTTCCCTACACGACGCTCTTCCGATCT GACGTGATGAAGTCGTTCGT
	NaEAH1-g10, 12, 14-R-2nd	GTGACTGGAGTTCAGACGTGTGCTCTTCCGATCT ATGAAGGGAAGATATCGGCC
	NaEAH2-g10, 13, 14-F-1st	GAACTCTAATAGCCAAAGCAA
	NaEAH1-g10, 13, 14-R-1st	GCCATTACTCTTGCCAGCT
	NaEAH1-g10, 13-F-2nd	ACACTCTTTCCCTACACGACGCTCTTCCGATCT CCAGTCCGACATTGCCTTTA
	NaEAH1-g10, 13-R-2nd	GTGACTGGAGTTCAGACGTGTGCTCTTCCGATCT GCAAACCAAATTATTCTCTGC
	NaEAH1-g14-F-2nd	ACACTCTTTCCCTACACGACGCTCTTCCGATCT GCAGAGAATAATTTGGTTTGC
	NaEAH1-g14-R-2nd	GTGACTGGAGTTCAGACGTGTGCTCTTCCGATCT TTGTATGTAGGGAAGATGTCT
	NaNE3a-g4, 5-F-1st	ACTTTGGAAAGGGTTGGGCA
	NaNE3a-g4, 5-R-1st	AGGGTGGCATTCGATGGTTT
	NaNE3a-g4, 5-F-2nd	ACACTCTTTCCCTACACGACGCTCTTCCGATCT GAGGAGTTCTCAGAGTTTGC
	NaNE3a-g4, 5-R-2nd	GTGACTGGAGTTCAGACGTGTGCTCTTCCGATCT AGGAAAGACACAGGAGATGC
	NaMYC3-g1,2-F-1st	AAAATGGTGCCAAGTCATTG
	NaMYC3-g1,2-R-1st	TTCAACAACACCACTAGGAG
	NaMYC3-g1,2-F-2nd	ACACTCTTTCCCTACACGACGCTCTTCCGATCT ATCAATTTCACAGCCTAACG
	NaMYC3-g1,2-R-2nd	GTGACTGGAGTTCAGACGTGTGCTCTTCCGATCT GAAGTTGATGGCCAGTTTTC
	NaNec5a-g20, 21-F-1st	TAGTGGAGGGCACGATTAT
	NaNec5a-g20, 21-R-1st	ATCCAGCTCATCTCAATGC
	NaNec5a-g20, 21-F-2nd	ACACTCTTTCCCTACACGACGCTCTTCCGATCT TGCACGTTTAATAGACGCT
	NaNec5a-g20, 21-R-2nd	GTGACTGGAGTTCAGACGTGTGCTCTTCCGATCT ATTGCCATTTGTGCACAAG
	NaNec5b-g20, 21-F-1st	TTCGTAGTGGAGGACATGA
	NaNec5b-g20, 21-R-1st	GCTCATCTCCATGCAATCT
	NaNec5b-g20, 21-F-2nd	ACACTCTTTCCCTACACGACGCTCTTCCGATCT TAGGAAGTCAATGGGGGAA
	NaNec5b-g20, 21-R-2nd	GTGACTGGAGTTCAGACGTGTGCTCTTCCGATCT TTGGTGAGACATATTGCCA
	NaNEC1a-g1-F-1st	CAAGCACCTAATTCACGTCAA
	NaNEC1a-g1-R-1st	ACACAAACATCTTGGAGCATG
	NaNEC1a-g1-F-2nd	ACACTCTTTCCCTACACGACGCTCTTCCGATCT CCAATTTCTCTCAGCATCGTC
	NaNEC1a-g1-R-2nd	GTGACTGGAGTTCAGACGTGTGCTCTTCCGATCT TCGCCATCTCCATACTTTGAA
	NaNEC1a-g2-F-1st	AAAATGACTTCCGGCAAAAGT
	NaNEC1a-g2-R-1st	CCAACATCCAATTCACCTTCC
	NaNEC1a-g2-F-2nd	ACACTCTTTCCCTACACGACGCTCTTCCGATCT ACAGCACAGTGGAGTATTACT
	NaNEC1a-g2-R-2nd	GTGACTGGAGTTCAGACGTGTGCTCTTCCGATCT GAACCAAATGTGTTGTTCGTG
	NaAOC-g2,3,4-F-1st	TCATTGCAAGAGCCAGAGCA
	NaAOC-g2,3,4-R-1st	GGCTCAAGCGAAGATAGGCA
	NaAOC-g2,3,4-F-2nd	ACACTCTTTCCCTACACGACGCTCTTCCGATCT AGTTCAACAACTTAGTGTCT
	NaAOC-g2,3,4-R-2nd	GTGACTGGAGTTCAGACGTGTGCTCTTCCGATCT CAAGAATCAGCATAAGAATAAA
	NaMYC2-g2,3-F-1st	GACACTGAATGGTTCTTCCT
	NaMYC2-g2,3-R-1st	AATCCTTGTGTTTGTTGCTG
	NaMYC2-g2,3-F-2nd	ACACTCTTTCCCTACACGACGCTCTTCCGATCT AGAGAAATTGGCAGCTTCC
	NaMYC2-g2,3-R-2nd	GTGACTGGAGTTCAGACGTGTGCTCTTCCGATCT AACCAGAGCCCAAATCATTA
	NaNEC1c-g1,2,3-F-1st	TCCAGTGCACTTCATCACCT
	NaNEC1c-g1,2,3-R-1st	ACGAACTAGGGGACGAACA
	NaNEC1c-g1,2,3-F-2nd	ACACTCTTTCCCTACACGACGCTCTTCCGATCT GCTTTATTAGTTGTTTGGATCCA
	NaNEC1c-g1,2,3-R-2nd	GTGACTGGAGTTCAGACGTGTGCTCTTCCGATCT AAAGGAGAGGTTTTGCTAAACG
	NaCYC-g1,2-F-1st	TAGCAATCCTAGCCCCTAG
	NaCYC-g1,2-R-1st	AGGACAAGAAATGAAGGGC
	NaCYC-g1,2-F-2nd	ACACTCTTTCCCTACACGACGCTCTTCCGATCTGACCAAAATGTTTCCTGCC
	NaCYC-g1,2-R-2nd	GTGACTGGAGTTCAGACGTGTGCTCTTCCGATCTTTGTTTGCTGAGAGTGTCA
	NaVPS-g1,6,11-F-1st	CCAATGCCAAGGCGTTCAAT
	NaVPS-g1,6,11-R-1st	TAGGGGTGGTGGGGATAGAG
	NaVPS-g1,6,11-F-2nd	ACACTCTTTCCCTACACGACGCTCTTCCGATCT TGCATGTAATTAAGAGGAAA
	NaVPS-g1,6,11-R-2nd	GTGACTGGAGTTCAGACGTGTGCTCTTCCGATCT TCTTCACTACAAGAATACAAA
